# Supplementary material for: Curcumin-driven reprogramming of the gut microbiota and metabolome ameliorates motor deficits and neuroinflammation in a mouse model of Parkinson’s disease
Source: Front Cell Infect Microbiol. 2022 Aug 10;12:887407. doi: 10.3389/fcimb.2022.887407 (PMC9400544; doi:10.3389/fcimb.2022.887407)
Supplement: Supplementary file 1 [file DataSheet_1.zip]

Archive with 11 entries (11 files):
- FigureS1.tif
- FigureS2.tif
- FigureS3.tif
- FigureS4.tif
- FigureS5.tif
- FigureS6.tif
- FigureS7.tif
- Supplemental Figure legends.docx
- Supplemental Table S1.xlsx
- Supplemental Table S2.xlsx
- Supplemental Table S3.xlsx
