# Supplementary material for: Curcumin-driven reprogramming of the gut microbiota and metabolome ameliorates motor deficits and neuroinflammation in a mouse model of Parkinson’s disease
Source: Front Cell Infect Microbiol. 2022 Aug 10;12:887407. doi: 10.3389/fcimb.2022.887407 (PMC9400544; doi:10.3389/fcimb.2022.887407)
Supplement: Supplementary file 1 [file DataSheet_1.zip › Supplemental Table S1.xlsx]

## Sheet: Sheet1
Table S1. Sequence of the primers used in our experiment.
ID*	Primer	5' to 3'
Il4	Il4 Sence	GGTCTCAACCCCCAGCTAGT
	Il4 Antisense	GCCGATGATCTCTCTCAAGTGAT
Il6	Il6 Sence	TAGTCCTTCCTACCCCAATTTCC
	Il6 Antisense	TTGGTCCTTAGCCACTCCTTC
Il10	Il10 Sence	CAGCCAGGTGAAGACTTTCT
	Il10 Antisense	CATTTCCGATAAGGCTTGGC
Il1b	Il1b Sence	GAAATGCCACCTTTTGACAGTG
	Il1b Antisense	TGGATGCTCTCATCAGGACAG
	Il12a (p35) Antisense	CGCAGAGTCTCGCCATTATG
Tnfa	Tnfa Sence	ATGAGCACAGAAAGCATGATC
	Tnfa Antisense	TACAGGCTTGTCACTCGAATT
Ifng	Ifng Sence	CACGGCACAGTCATTGAAAG
	Ifng Antisense	GCTGATGGCCTGATTGTCTT
Gapdh	Gapdh Sence	AGGTCGGTGTGAACGGATTTG
	Gapdh Antisense	TGTAGACCATGTAGTTGAGGTCA
