# Supplementary material for: Curcumin-driven reprogramming of the gut microbiota and metabolome ameliorates motor deficits and neuroinflammation in a mouse model of Parkinson’s disease
Source: Front Cell Infect Microbiol. 2022 Aug 10;12:887407. doi: 10.3389/fcimb.2022.887407 (PMC9400544; doi:10.3389/fcimb.2022.887407)
Supplement: Supplementary file 1 [file DataSheet_1.zip › Supplemental Table S2.xlsx]

## Sheet: Sheet1
Table S2. Distribution of serum metabolites between MPTP treated mice and CUR treated mice.
Name	rt	mz	MPTP-Mean	CUR-Mean	VIP	P-VALUE	FOLD CHANGE
L-Tyrosine	317.84	182.081	1.13078	1.82062	1.6726	0.0406937	1.61006
L-Methionine	300.081	150.058	2.02794	3.25179	1.68572	0.0328076	1.60349
Sarcosine	360.999	90.0554	2.84208	3.46663	1.73986	0.0347561	1.21975
Creatine	364.605	132.076	35.3121	39.8299	1.83177	0.0221043	1.12794
Deoxycytidine	221.761	228.098	0.024323	0.0327002	2.19878	0.00214025	1.34442
4-Hydroxydiphenylamine	232.667	186.091	0.717388	0.565394	1.84892	0.0475479	0.788128
Riboflavin	230.772	377.145	0.00398726	0.00161223	2.84632	0.000293274	0.404344
L-alpha-Aminobutyric acid	314.914	104.071	1.41458	1.004	2.43788	0.00282247	0.709752
Proline betaine	285.492	144.102	1.36086	2.37592	1.76666	0.0302784	1.74589
Betonicine	311.621	160.097	0.0161467	0.0373714	2.24962	0.00839989	2.31449
m-Aminobenzoic acid	231.192	138.052	0.0513078	0.110929	1.80686	0.0243434	2.16204
3-(4-hydroxyphenyl)-3,4-dihydro-2H-1-benzopyran-7-ol	25.0446	243.101	0.296072	0.168987	1.90536	0.0217811	0.570764
N-Acetyldopamine	345.953	196.097	0.00835149	0.00997859	1.7876	0.0483771	1.19483
3-(2-Furanyl)-2-propenal	25.0398	123.044	0.0889348	0.0495589	1.93224	0.0187385	0.557249
N1-Methyl-2-pyridone-5-carboxamide	107.923	153.066	0.0396484	0.0231188	1.83912	0.0207449	0.583095
3a,7a-Dihydroxy-5b-cholestane	171.776	405.372	0.0262343	0.0122783	2.01717	0.0140988	0.468022
Isovalerylglycine	347.249	160.097	0.0346432	0.0472279	2.19223	0.00752492	1.36327
4-Acetylimidazo[4,5-c]pyridine	94.1726	162.066	0.0422439	0.0581335	1.99623	0.017914	1.37614
Ethoxyquin	32.1192	218.154	0.00325715	0.00879055	1.68143	0.030635	2.69885
(3beta,5alpha,6beta,22E,24R)-23-Methylergosta-7,22-diene-3,5,6-triol	31.1963	445.367	0.162538	0.131514	1.9389	0.0154226	0.809128
L-2-Amino-5-hydroxypentanoic acid	364.644	134.081	0.188837	0.218101	1.86795	0.0206512	1.15497
2,3,4,5-Tetrahydropiperidine-2-carboxylate	606.236	128.071	0.0675452	0.0780293	1.63426	0.0390595	1.15522
Dihydrouracil	151.345	115.05	0.0359688	0.0301849	1.62714	0.0420753	0.839197
Arsenobetaine	295.458	179.005	0.00483946	0.0439053	2.62073	0.00821103	9.07236
1-Methylhistidine	440.356	170.093	0.244532	0.380862	2.21779	0.00160912	1.55752
Malonylcarnitine	400.757	248.112	0.00837645	0.0133598	1.80423	0.0318377	1.59493
Lepidine F	269.28	347.15	0.0372676	0.0504605	1.89363	0.0128276	1.354
beta-Vatirenene	31.3339	203.18	0.0114768	0.0183273	1.46315	0.0377717	1.59689
5-Nonadecyl-1,3-benzenediol	174.489	377.341	0.0150512	0.0047189	2.27243	0.014124	0.313522
Dihydrobiopterin	318.627	240.109	0.00312095	0.00900735	2.24443	0.00262471	2.88609
gamma-Glutamylleucine	426.195	261.144	0.0225997	0.0324194	1.82035	0.00952047	1.4345
6-Hydroxy-1H-indole-3-acetamide	73.0106	191.081	0.0363309	0.0506146	1.9097	0.0359045	1.39315
1-Pyrroline-2-carboxylic acid	374.639	114.055	0.0574403	0.0762421	1.63398	0.0263915	1.32733
2,4-Dihydroxychalcone	29.3848	241.086	0.00360861	0.00106024	1.80919	0.0483851	0.293809
Quindoxin	200.579	163.05	0.0292297	0.042583	1.71116	0.0333681	1.45684
Thiomorpholine 3-carboxylate	300.807	148.043	0.0224525	0.0433077	2.14022	0.00549531	1.92886
Imidazole-4-acetaldehyde	92.2529	111.055	1.56628	2.04414	1.79643	0.0151897	1.30509
Isopentyl mercaptan	314.62	105.074	0.0608717	0.0419906	2.54875	0.00118756	0.68982
Biliverdin	140.668	583.254	0.00149805	0.0025172	1.78127	0.00870118	1.68032
Tromethamine	441.133	122.081	0.247168	0.202435	2.06456	0.0206146	0.819016
Methylimidazoleacetic acid	199.691	141.066	0.0258755	0.030446	1.73471	0.0414102	1.17663
LysoPC(P-18:1(9Z))	214.613	506.36	0.072914	0.0458862	1.85361	0.0416622	0.62932
PC(18:2(9Z,12Z)/18:0)	37.5487	786.597	6.86617	5.79062	1.86581	0.0238093	0.843355
LysoPE(18:3(6Z,9Z,12Z)/0:0)	224.491	476.275	0.0264666	0.020209	1.89384	0.031403	0.763568
6,10,14-Trimethyl-5,9,13-pentadecatrien-2-one	223.071	263.237	0.0014346	0.000877902	1.89137	0.0208127	0.611948
Taxiphyllin	337.01	312.111	0.00141008	0.00334455	1.99903	0.0061892	2.37188
2-Phenylacetamide	317.763	136.076	0.344544	0.630367	1.90236	0.0113861	1.82957
PC(18:4(6Z,9Z,12Z,15Z)/18:1(11Z))	161.132	780.552	0.327083	0.467079	1.92848	0.0139419	1.42801
PC(22:6(4Z,7Z,10Z,13Z,16Z,19Z)/22:6(4Z,7Z,10Z,13Z,16Z,19Z))	151.299	878.569	0.00641293	0.00984478	2.2635	0.0032011	1.53515
7-(4-Hydroxyphenyl)-1-phenyl-4-hepten-3-one	23.2589	281.153	6.90933e-05	0.0136932	2.95543	0.00121604	198.184
5-Hydroxy-7-(4-hydroxyphenyl)-1-phenyl-3-heptanone	23.2186	299.164	4.58123e-05	0.0222323	2.96075	0.0015746	485.29
3-Hydroxy-carbofuran	190.692	238.107	0.00553096	0.0100432	1.93738	0.00225625	1.81581
L-alpha-Amino-1H-pyrrole-1-hexanoic acid	337.998	197.129	0.00598816	0.00823056	2.32359	0.000660019	1.37447
LysoPC(22:6(4Z,7Z,10Z,13Z,16Z,19Z))	206.279	568.339	1.27806	1.68495	2.0872	0.018586	1.31836
D-Ornithine	274.723	133.097	0.0151669	0.021376	1.59946	0.0428845	1.40939
PC(22:5(7Z,10Z,13Z,16Z,19Z)/18:4(6Z,9Z,12Z,15Z))	158.485	828.549	0.0330515	0.0434431	2.18278	0.00299449	1.3144
Cervonyl carnitine	192.603	472.341	0.000283953	0.000816317	2.04845	0.00331445	2.87483
Gravelliferone	23.2581	316.19	2.10213e-05	0.0276857	2.99325	0.00148504	1317.03
2-Hydroxycinnamic acid	317.834	165.055	0.26786	0.428715	1.64389	0.0485748	1.60052
(2R,3R,4R)-2-Amino-4-hydroxy-3-methylpentanoic acid	313.446	148.097	0.70667	0.905841	1.61488	0.0355064	1.28184
Naphthoherniarin	26.5828	377.105	3.74688e-05	0.00763305	2.88829	0.00601353	203.718
Cyclovariegatin	24.9932	355.047	0.00703306	0.00198507	1.7141	0.0127956	0.282248
PE(P-18:1(9Z)/16:1(9Z))	163.823	700.523	0.0209737	0.013971	1.92683	0.0262468	0.666123
5-Hydroxy-7-methoxy-2-tritriacontyl-4H-1-benzopyran-4-one	207.832	655.565	0.00894101	0.0160066	2.19234	0.00427058	1.79024
1-Propenyl propyl disulfide	343.699	149.046	0.00963083	0.0201634	2.28711	0.00352639	2.09363
Unpaired two-tailed Student’s t test was used to identify specific metabolites that were dramatically altered (P < 0.05) . Variable importance of projection (VIP) of each metabolite were obtained based on the orthogonal partial least squares discriminant analysis (OPLS-DA) model. Differential metabolites were identified based on p < 0.05 and VIP > 1.
