# Supplementary material for: Curcumin-driven reprogramming of the gut microbiota and metabolome ameliorates motor deficits and neuroinflammation in a mouse model of Parkinson’s disease
Source: Front Cell Infect Microbiol. 2022 Aug 10;12:887407. doi: 10.3389/fcimb.2022.887407 (PMC9400544; doi:10.3389/fcimb.2022.887407)
Supplement: Supplementary file 1 [file DataSheet_1.zip › Supplemental Table S3.xlsx]

## Sheet: Fig. 6A
Table S3. Pearson's correlation coefficients and p-values calculated from spearman correlation analysis between top 10 taxa and PD associated results.
	Pearson's correlation coefficients								P-values
speceis name	Pole Test-Descendant time	Rotarod Test-Latency time	Open Field Test-Total distence	Colon histopathological scores	TH+ cells	pSer129-αSyn+ cell numbers	Iba1+ cell numbers	GFAP+ cell numbers	Pole Test-Descendant time	Rotarod Test-Latency time	Open Field Test-Total distence	Colon histopathological scores	TH+ cells	pSer129-αSyn+ cell numbers	Iba1+ cell numbers	GFAP+ cell numbers
Aerococcaceae	0.750973	-0.664194	-0.650893	0.846365	-0.791783	0.823852	0.778271	0.900422	9.85967e-06	0.000215444	0.00031729	5.09384e-08	1.4483e-06	2.32416e-07	2.85572e-06	3.74294e-10
Staphylococcaceae	0.721897	-0.613255	-0.527862	0.671369	-0.685601	0.618629	0.679273	0.712385	3.14138e-05	0.000864431	0.00557862	0.000173461	0.000110873	0.000755002	0.000135692	4.45191e-05
Muribaculaceae	-0.520465	0.524056	0.314837	-0.434868	0.498078	-0.505606	-0.507136	-0.618107	0.00641455	0.00599645	0.11722	0.0264083	0.00961218	0.00841473	0.00818719	0.000765075
Lactobacillaceae	-0.348498	0.39482	0.399288	-0.51895	0.455959	-0.441222	-0.426181	-0.497826	0.0810237	0.0459207	0.043302	0.00659815	0.0192291	0.0240484	0.0299335	0.00965455
Lachnospiraceae	-0.720953	0.490419	0.706531	-0.662129	0.658456	-0.707395	-0.667355	-0.660226	3.25406e-05	0.010973	5.48055e-05	0.000229072	0.000255191	5.31664e-05	0.000195962	0.000242296
Eggerthellaceae	-0.446627	0.424514	0.344234	-0.479862	0.374164	-0.533454	-0.47886	-0.480955	0.0221785	0.0306515	0.0850678	0.0131079	0.059687	0.00500944	0.0133273	0.0128721
Erysipelotrichaceae	-0.329885	0.176592	0.301534	-0.21955	0.241152	-0.122354	-0.202778	-0.177107	0.0998032	0.388152	0.134392	0.281191	0.235315	0.551546	0.320471	0.386747
Bifidobacteriaceae	0.293888	-0.077502	-0.228422	-0.0794243	-0.0498051	0.0245728	0.115976	-0.00992984	0.145048	0.706682	0.261707	0.699735	0.809077	0.905154	0.572624	0.961602
Saccharimonadaceae	0.485329	-0.50749	-0.589125	0.367565	-0.515484	0.530164	0.529234	0.403901	0.0119632	0.00813532	0.00154222	0.0647014	0.00703481	0.00533801	0.00543412	0.0407236
Desulfovibrionaceae	0.14201	0.0313085	-0.167429	0.0934665	-0.217141	0.0527579	0.0640033	0.0326095	0.488926	0.879322	0.413625	0.649725	0.286635	0.797981	0.756088	0.874346

## Sheet: Fig. 6B
Table S3. Pearson's correlation coefficients and p-values calculated from spearman correlation analysis between key metabolites and PD associated results.
	Pearson's correlation coefficients								P-values
metabolites	Pole Test-Descendant time	Rotarod Test-Latency time	Open Field Test-Total distence	Colon histopathological scores	TH+ cells	pSer129-αSyn+ cell numbers	Iba1+ cell numbers	GFAP+ cell numbers	Pole Test-Descendant time	Rotarod Test-Latency time	Open Field Test-Total distence	Colon histopathological scores	TH+ cells	pSer129-αSyn+ cell numbers	Iba1+ cell numbers	GFAP+ cell numbers
Tyrosine	-0.50557	0.25622	0.464716	-0.389531	0.647687	-0.415817	-0.441377	-0.44255	0.0193854	0.262248	0.0337944	0.0809051	0.001501	0.060826	0.0451768	0.0445423
Methionine	-0.482096	0.391849	0.352825	-0.406026	0.653092	-0.395569	-0.428905	-0.436813	0.0268866	0.0789585	0.116698	0.0678047	0.0013278	0.0759079	0.0523679	0.0477137
Sarcosine	-0.436833	0.334524	0.291248	-0.305343	0.534284	-0.386096	-0.331061	-0.326451	0.0477026	0.138286	0.20022	0.178308	0.0125952	0.0838551	0.142668	0.148654
Creatine	-0.664028	0.45968	0.468964	-0.519275	0.745546	-0.489395	-0.484466	-0.475796	0.00102856	0.036036	0.0319899	0.0158502	0.000104883	0.0243425	0.0260383	0.0292473

## Sheet: Fig. 6C
Table S3. Pearson's correlation coefficients and p-values calculated from spearman correlation analysis between key metabolites and gut bacteria.
	Pearson's correlation coefficients				P-values
speceis name	Methionine	Tyrosine	Sarcosine	Creatine	Methionine	Tyrosine	Sarcosine	Creatine
Aerococcaceae	-0.377682	-0.430233	-0.353583	-0.466208	0.0914189	0.0515629	0.11586	0.0331515
Staphylococcaceae	-0.435583	-0.499563	-0.4806	-0.585242	0.0484158	0.0211217	0.0274327	0.00531912
Muribaculaceae	0.366576	0.283951	0.354427	0.357852	0.102158	0.212244	0.114931	0.11122
Lactobacillaceae	0.45739	0.511407	0.496972	0.497861	0.0370929	0.0178095	0.0219083	0.0216359
Lachnospiraceae	0.174752	0.298336	0.142122	0.398697	0.448668	0.188986	0.53886	0.0734115
Eggerthellaceae	0.139761	0.272992	0.240796	0.339643	0.545694	0.231185	0.293044	0.131983

## Sheet: Fig. 6D
Table S3. Pearson's correlation coefficients and p-values calculated from spearman correlation analysis among inflammatory cytokines, gut bacteria and serum metabolites.
	Pearson's correlation coefficients										P-values
inflammatory cytokines	Aerococcaceae	Staphylococcaceae	Muribaculaceae	Lactobacillaceae	Lachnospiraceae	Eggerthellaceae	Methionine	Tyrosine	Sarcosine	Creatine	Aerococcaceae	Staphylococcaceae	Muribaculaceae	Lactobacillaceae	Lachnospiraceae	Eggerthellaceae	Methionine	Tyrosine	Sarcosine	Creatine
IL-4	0.59194	0.38838	-0.255593	-0.643591	-0.726047	-0.328373	-0.865302	-0.710162	-0.9249	-0.869408	0.0931051	0.301624	0.506829	0.061442	0.0267729	0.388276	0.00258233	0.0320572	0.000354918	0.00232687
IL-6	0.957127	0.881556	-0.605798	-0.86148	-0.70811	-0.572572	-0.945065	-0.875339	-0.91685	-0.931129	5.15143e-05	0.00167392	0.0838047	0.00283692	0.0327856	0.107121	0.000121219	0.00198951	0.000502818	0.00026376
IL-1β	0.678019	0.419028	-0.618796	-0.687104	-0.394499	-0.48438	-0.764354	-0.728899	-0.729706	-0.703819	0.0447265	0.261609	0.0756242	0.0408679	0.2934	0.186375	0.0164637	0.0258895	0.025643	0.0343435
TNF-ɑ	0.913059	0.963018	-0.719739	-0.787559	-0.480043	-0.604788	-0.702718	-0.706766	-0.684475	-0.718899	0.000585494	3.08868e-05	0.0287972	0.011738	0.190935	0.0844625	0.0347507	0.0332684	0.0419614	0.0290738

## Sheet: Fig. 6F
Table S3. Pearson's correlation coefficients and p-values calculated from spearman correlation analysis between top 10 taxa and PD associated results.
	Pearson's correlation coefficients								P-values
metabolites	Pole Test-Descendant time	Rotarod Test-Latency time	Open Field Test-Total distence	Colon histopathological scores	TH+ cells	pSer129-αSyn+ cell numbers	Iba1+ cell numbers	GFAP+ cell numbers	Pole Test-Descendant time	Rotarod Test-Latency time	Open Field Test-Total distence	Colon histopathological scores	TH+ cells	pSer129-αSyn+ cell numbers	Iba1+ cell numbers	GFAP+ cell numbers
Tyrosine	-0.538166	0.635921	0.580519	-0.654887	0.654109	-0.494823	-0.578694	-0.556326	0.0118485	0.0019448	0.00669771	0.00127417	0.00129721	0.0225781	0.005988	0.00881747
Dopa	-0.497719	0.626584	0.560754	-0.490006	0.519987	-0.547055	-0.677212	-0.613859	0.0216791	0.00237119	0.00818427	0.0241387	0.0156819	0.0102737	0.000745668	0.00307644

## Sheet: Fig. 6G
Table S3. Pearson's correlation coefficients and p-values calculated from spearman correlation analysis between key metabolites of barin and gut bacteria
	Pearson's correlation coefficients		P-values
speceis name	Tyrosine	Dopa	Tyrosine	Dopa
Aerococcaceae	-0.628565	-0.519229	0.00227475	0.0158612
Staphylococcaceae	-0.428059	-0.4632	0.0528859	0.034457
Muribaculaceae	0.12914	0.276938	0.576911	0.224242
Lactobacillaceae	0.490755	0.519167	0.0238906	0.0158758
Lachnospiraceae	0.608621	0.336068	0.00341374	0.136363
Eggerthellaceae	0.476569	0.276124	0.0289494	0.225663
